# Supplementary material for: The Timing of Intrauterine Exposure to Maternal SARS-CoV-2 Infection Impacts Neurodevelopment and Growth Trajectories During the First Year of Life
Source: J Clin Med. 2026 Jan 12;15(2):600. doi: 10.3390/jcm15020600 (PMC12841638; doi:10.3390/jcm15020600)
Supplement: Supplementary file 1 [file jcm-15-00600-s001.zip]

Archive with 1 entries (1 files):
- jcm-4043523-supplementary.pdf
